# Supplementary material for: Exploring the Association of Systolic Blood Pressure and Intracranial Pressure Variability and Subarachnoid Hemorrhage Patient Outcomes
Source: J Clin Med. 2026 May 13;15(10):3748. doi: 10.3390/jcm15103748 (PMC13207548; doi:10.3390/jcm15103748)
Supplement: Supplementary file 1 [file jcm-15-03748-s001.zip]

Archive with 1 entries (1 files):
- jcm-4250575-supplementary.pdf
